# Supplementary material for: Isolation of Lactococcus lactis from Whole Crop Rice and Determining Its Probiotic and Antimicrobial Properties towards Gastrointestinal Associated Bacteria
Source: Microorganisms. 2021 Dec 3;9(12):2513. doi: 10.3390/microorganisms9122513 (PMC8703902; doi:10.3390/microorganisms9122513)
Supplement: Supplementary file 1 [file microorganisms-09-02513-s001.zip]

Archive with 1 entries (1 files):
- microorganisms-1494093-supplementary (1).pdf
